# Supplementary material for: Phytocompounds and Regulation of Flavonoids in In Vitro-Grown Safflower Plant Tissue by Abiotic Elicitor CdCl2
Source: Metabolites. 2024 Feb 16;14(2):127. doi: 10.3390/metabo14020127 (PMC10891796; doi:10.3390/metabo14020127)
Supplement: Supplementary file 1 [file metabolites-14-00127-s001.zip]

Archive with 1 entries (1 files):
- metabolites-2822902-supplementary.pdf
